# Supplementary material for: Influence of operating speed, load and mileage on the lubricating performance of self-lubricating rolling linear guide
Source: PLoS One. 2025 Jul 21;20(7):e0328534. doi: 10.1371/journal.pone.0328534 (PMC12279089; doi:10.1371/journal.pone.0328534)
Supplement: S1 — (XLS) [file pone.0328534.s001.xls]

## Sheet: experiment data
Influence of speed on the oil film thickness							Influence of mileage on oil film thickness							Influence of load on oil film thickness
NO.	speed/m/s	load/kN	mileage/km	thickness/nm			NO.	speed/m/s	load/kN	mileage/km	thickness/nm			NO.	speed/m/s	load/kN	mileage/km	thickness/nm
1	0.1	2.938	2	13179.8			1	1	2.938	2	8081.62			1	1	2.938	2	8081.62
2	0.1	2.938	2	3490.85			2	1	2.938	2	11294			2	1	2.938	2	11294
3	0.1	2.938	2	3287.96			3	1	2.938	2	6588.96			3	1	2.938	2	6588.96
4	0.1	2.938	2	3287.96			4	1	2.938	2	6556.5			4	1	2.938	2	6556.5
5	0.1	2.938	2	4095.48			5	1	2.938	2	6588.96			5	1	2.938	2	6588.96
6	0.1	2.938	2	4095.48			6	1	2.938	2	6556.5			6	1	2.938	2	6556.5
7	0.1	2.938	2	4499.22			7	1	2.938	2	8081.62			7	1	2.938	2	8081.62
8	0.1	2.938	2	3490.85			8	1	2.938	2	7919.36			8	1	2.938	2	7919.36
9	0.1	2.938	2	7729.22			9	1	2.938	2	6361.81			9	1	2.938	2	6361.81
10	0.1	2.938	2	3693.95			10	1	2.938	2	8308.74			10	1	2.938	2	8308.74
11	0.1	2.938	2	3691.74			11	1	2.938	2	8178.5			11	1	2.938	2	8178.5
12	0.1	2.938	2	4902.96			12	1	2.938	2	16614.7			12	1	2.938	2	16614.7
13	0.1	2.938	2	3691.71			13	1	2.938	2	9410.89			13	1	2.938	2	9410.89
14	0.1	2.938	2	5104.85			14	1	2.938	2	8242.78			14	1	2.938	2	8242.78
15	0.1	2.938	2	3287.96			15	1	2.938	2	6654.05			15	1	2.938	2	6654.05
16	0.1	2.938	2	4499.22			16	1	2.938	2	6783.02			16	1	2.938	2	6783.02
17	0.1	2.938	2	4297.36			17	1	2.938	2	8178.5			17	1	2.938	2	8178.5
18	0.1	2.938	2	3691.74			18	1	2.938	2	6685.96			18	1	2.938	2	6685.96
19	0.1	2.938	2	2682.34			19	1	2.938	2	8242.78			19	1	2.938	2	8242.78
20	0.1	2.938	2	2076.82			20	1	2.938	2	7919.36			20	1	2.938	2	7919.36
21	0.4	2.938	2	4908.95			21	1	2.938	4	9088.52			1	1	5.876	2	5043.19
22	0.4	2.938	2	6032.83			22	1	2.938	4	7195.69			2	1	5.876	2	8176.82
23	0.4	2.938	2	747.23			23	1	2.938	4	8654.73			3	1	5.876	2	5166.93
24	0.4	2.938	2	6567.08			24	1	2.938	4	8851.8			4	1	5.876	2	11005.6
25	0.4	2.938	2	6703.97			25	1	2.938	4	5341.04			5	1	5.876	2	7859.68
26	0.4	2.938	2	747.23			26	1	2.938	4	5264.64			6	1	5.876	2	8569.08
27	0.4	2.938	2	6703.97			27	1	2.938	4	8930.67			7	1	5.876	2	7950.83
28	0.4	2.938	2	1283.56			28	1	2.938	4	8812.43			8	1	5.876	2	8150.15
29	0.4	2.938	2	4273.34			29	1	2.938	4	8891.29			9	1	5.876	2	5221.55
30	0.4	2.938	2	4408.29			30	1	2.938	4	8930.67			10	1	5.876	2	7859.68
31	0.4	2.938	2	5486.52			31	1	2.938	4	8654.73			11	1	5.876	2	7554.49
32	0.4	2.938	2	4816.67			32	1	2.938	4	8773.02			12	1	5.876	2	8176.82
33	0.4	2.938	2	6703.97			33	1	2.938	4	18944.7			13	1	5.876	2	7885.77
34	0.4	2.938	2	6170.4			34	1	2.938	4	8773.02			14	1	5.876	2	7921.68
35	0.4	2.938	2	4816.66			35	1	2.938	4	8812.43			15	1	5.876	2	17855.4
36	0.4	2.938	2	5223.44			36	1	2.938	4	5501.63			16	1	5.876	2	5880.66
37	0.4	2.938	2	7124.31			37	1	2.938	4	8654.73			17	1	5.876	2	13041.4
38	0.4	2.938	2	6032.83			38	1	2.938	4	8733.59			18	1	5.876	2	13116
39	0.4	2.938	2	7940.69			39	1	2.938	4	8891.29			19	1	5.876	2	8085.01
40	0.4	2.938	2	7260.38			40	1	2.938	4	8930.67			20	1	5.876	2	10874.4
41	0.7	2.938	2	4796.72			41	1	2.938	6	6974.52			48	1	8.814	2	12602.1
42	0.7	2.938	2	8986.08			42	1	2.938	6	11401.7			49	1	8.814	2	5134.65
43	0.7	2.938	2	10968.2			43	1	2.938	6	5494.83			50	1	8.814	2	8278.88
44	0.7	2.938	2	4886.82			44	1	2.938	6	8738.87			51	1	8.814	2	16824.9
45	0.7	2.938	2	4841.89			45	1	2.938	6	6974.52			52	1	8.814	2	5367.39
46	0.7	2.938	2	4819.28			46	1	2.938	6	6974.52			53	1	8.814	2	13293.4
47	0.7	2.938	2	8963.44			47	1	2.938	6	6956.65			54	1	8.814	2	13489.9
48	0.7	2.938	2	9053.4			48	1	2.938	6	7027.53			55	1	8.814	2	6763.5
49	0.7	2.938	2	10720.4			49	1	2.938	6	6939.11			56	1	8.814	2	7617.36
50	0.7	2.938	2	4796.72			50	1	2.938	6	6974.52			57	1	8.814	2	9649.44
51	0.7	2.938	2	5697.65			51	1	2.938	6	6956.65			58	1	8.814	2	5335.57
52	0.7	2.938	2	4774.28			52	1	2.938	6	7009.92			59	1	8.814	2	11223.6
53	0.7	2.938	2	4796.72			53	1	2.938	6	6939.11			60	1	8.814	2	5467.41
54	0.7	2.938	2	7319.31			54	1	2.938	6	11578.9			61	1	8.814	2	7295.27
55	0.7	2.938	2	7341.82			55	1	2.938	6	11754.4			62	1	8.814	2	5203.3
56	0.7	2.938	2	4730.97			56	1	2.938	6	6939.11			63	1	8.814	2	11547.5
57	0.7	2.938	2	7161.63			57	1	2.938	6	11665.9			64	1	8.814	2	7035.09
58	0.7	2.938	2	4931.97			58	1	2.938	6	11507.1			65	1	8.814	2	6901.17
59	0.7	2.938	2	4729.25			59	1	2.938	6	7027.53			66	1	8.814	2	10677.7
60	0.7	2.938	2	5224.74			60	1	2.938	6	6057.75			67	1	8.814	2	7035.09
61	1	2.938	2	8081.62			61	1	2.938	8	9144.79			95	1	11.752	2	7939.12
62	1	2.938	2	11294			62	1	2.938	8	6926.85			96	1	11.752	2	8115.91
63	1	2.938	2	6588.96			63	1	2.938	8	6974.09			97	1	11.752	2	8386.17
64	1	2.938	2	6556.5			64	1	2.938	8	6957.71			98	1	11.752	2	17352.1
65	1	2.938	2	6588.96			65	1	2.938	8	7004.64			99	1	11.752	2	9103.95
66	1	2.938	2	6556.5			66	1	2.938	8	5488.9			100	1	11.752	2	8710.36
67	1	2.938	2	8081.62			67	1	2.938	8	7051.44			101	1	11.752	2	13066.8
68	1	2.938	2	7919.36			68	1	2.938	8	6957.71			102	1	11.752	2	11158
69	1	2.938	2	6361.81			69	1	2.938	8	6988.76			103	1	11.752	2	5617.21
70	1	2.938	2	8308.74			70	1	2.938	8	11160.3			104	1	11.752	2	6069.46
71	1	2.938	2	8178.5			71	1	2.938	8	6926.85			105	1	11.752	2	6522.05
72	1	2.938	2	16614.7			72	1	2.938	8	11097.8			106	1	11.752	2	5795.48
73	1	2.938	2	9410.89			73	1	2.938	8	11084.4			107	1	11.752	2	7094.44
74	1	2.938	2	8242.78			74	1	2.938	8	11113.5			108	1	11.752	2	8363.17
75	1	2.938	2	6654.05			75	1	2.938	8	6130.37			109	1	11.752	2	7402.34
76	1	2.938	2	6783.02			76	1	2.938	8	7051.44			110	1	11.752	2	6284.12
77	1	2.938	2	8178.5			77	1	2.938	8	6974.09			111	1	11.752	2	7732.47
78	1	2.938	2	6685.96			78	1	2.938	8	11036.9			112	1	11.752	2	8516.37
79	1	2.938	2	8242.78			79	1	2.938	8	11084.4			113	1	11.752	2	13106.6
80	1	2.938	2	7919.36			80	1	2.938	8	6208.47			114	1	11.752	2	5795.48
81	1.3	2.938	2	11733.5			81	1	2.938	10	8101.35			143	1	14.69	2	10751.5
82	1.3	2.938	2	5621.98			82	1	2.938	10	8044.68			144	1	14.69	2	10995.9
83	1.3	2.938	2	7136.64			83	1	2.938	10	8156.8			145	1	14.69	2	4086.73
84	1.3	2.938	2	7154.26			84	1	2.938	10	8101.35			146	1	14.69	2	7144.64
85	1.3	2.938	2	7101.42			85	1	2.938	10	5960.3			147	1	14.69	2	3663.32
86	1.3	2.938	2	7048.58			86	1	2.938	10	8183.35			148	1	14.69	2	11297.9
87	1.3	2.938	2	7189.48			87	1	2.938	10	9333.55			149	1	14.69	2	11183.4
88	1.3	2.938	2	7101.43			88	1	2.938	10	8211.31			150	1	14.69	2	8223.05
89	1.3	2.938	2	7066.19			89	1	2.938	10	8143.09			151	1	14.69	2	4916.24
90	1.3	2.938	2	11874.4			90	1	2.938	10	8122.47			152	1	14.69	2	14429.1
91	1.3	2.938	2	11786.3			91	1	2.938	10	8273.7			153	1	14.69	2	6403.14
92	1.3	2.938	2	7154.26			92	1	2.938	10	7101.52			154	1	14.69	2	6361.68
93	1.3	2.938	2	7136.64			93	1	2.938	10	14175.6			155	1	14.69	2	10622
94	1.3	2.938	2	11768.8			94	1	2.938	10	14092.2			156	1	14.69	2	6816.07
95	1.3	2.938	2	11733.5			95	1	2.938	10	10372.1			157	1	14.69	2	7524.67
96	1.3	2.938	2	6960.52			96	1	2.938	10	8122.47			158	1	14.69	2	11100.5
97	1.3	2.938	2	11786.3			97	1	2.938	10	8054.94			159	1	14.69	2	10622
98	1.3	2.938	2	11874.4			98	1	2.938	10	8156.8			160	1	14.69	2	6816.07
99	1.3	2.938	2	7735.47			99	1	2.938	10	8122.41			161	1	14.69	2	7524.67
100	1.3	2.938	2	11874.4			100	1	2.938	10	8054.94			162	1	14.69	2	11100.5
					2425.94	标准差
					8941.92	平均值
