# Supplementary material for: Influence of operating speed, load and mileage on the lubricating performance of self-lubricating rolling linear guide
Source: PLoS One. 2025 Jul 21;20(7):e0328534. doi: 10.1371/journal.pone.0328534 (PMC12279089; doi:10.1371/journal.pone.0328534)
Supplement: S2 — (XLSX) [file pone.0328534.s002.xlsx]

## Sheet: Fig 5
Fig 5. Influence of operating speed of rolling linear guide on the oil film thickness
speed (m/s)	oil film thickness (nm)	standard
0.1	4438.87	2348.78
0.4	5197.62	2094.89
0.7	6477.06	2166.78
1	8162.43	2324.72
1.3	8941.92	2425.94

## Sheet: Fig 6
Fig 6. Influence of load on the oil film thickness
Load (kN)	oil film thickness (nm)	standard
2.938	8162.43	2324.72
5.876	8769.76	3110.42
8.814	8837.16	3386.21
11.752	8606.58	2987.83
14.69	8579.15	2884.24

## Sheet: Fig 7
Fig 7. Influence of operating mileage on the oil film thickness (a) and oil storage (b)
Fig 7a
mileage (km)	oil film thickness (nm)	standard
2	8162.43	2324.72
4	8731.56	2723.79
6	8094.66	2143.05
8	8168.16	2073.34
10	8744.25	2011.08
Fig 7b
mileage (km)	oil storage rate (%)
0	56.37
10	56.27
20	56.21
30	56.15
40	56.07
50	56.01

## Sheet: Table 1
Table 1 Physical characteristic parameters of lubricating oil
viscosity grade	kinematic viscosity (cSt)	viscosity index	pour point (℃)	flash point (℃)	density (kg/L)
32	31	102	-18	218	0.85

## Sheet: Table 2
Table 2 Operating parameters of the self-lubricating experiment for linear rolling guides.
speed (m/s)	load (kN)	operating mileage (km)
0.1	2.938	2
0.4	5.876	4
0.7	8.814	6
1	11.752	8
1.3	14.69	10
