# Supplementary material for: Influence of operating speed, load and mileage on the lubricating performance of self-lubricating rolling linear guide
Source: PLoS One. 2025 Jul 21;20(7):e0328534. doi: 10.1371/journal.pone.0328534 (PMC12279089; doi:10.1371/journal.pone.0328534)
Supplement: S3 — (XLSX) [file pone.0328534.s003.xlsx]

## Sheet: Fig 4
The points extracted from images for analysis.
199.6	0.0723271
200	0.0723337
200.5	0.34144
201	0.260719
201.4	0.322349
201.9	0.429589
202.4	0.437604
202.8	0.510852
203.3	0.489452
203.8	0.459813
204.2	0.497933
204.7	0.478874
205.2	0.393445
205.6	0.461616
206.1	0.460146
206.6	0.406955
207	0.473495
207.5	0.518828
208	0.477361
208.4	0.470714
208.9	0.482903
209.4	0.402841
209.8	0.39975
210.3	0.393719
210.8	0.392736
211.2	0.402238
211.7	0.458273
212.2	0.36154
212.6	0.406092
213.1	0.447237
213.6	0.410206
214	0.458705
214.5	0.464227
215	0.486629
215.4	0.467567
215.9	0.450047
216.4	0.409349
216.8	0.568603
217.3	0.517291
217.8	0.590085
218.2	0.66098
218.7	0.619081
219.2	0.506544
219.6	0.613348
220.1	0.450606
220.6	0.346359
221	0.335138
221.5	0.347578
222	0.244985
222.4	0.287391
222.9	0.309778
223.4	0.354292
223.8	0.392867
224.3	0.416434
224.8	0.382612
225.2	0.367093
225.7	0.34175
226.2	0.317119
226.6	0.315447
227.1	0.357635
227.6	0.386269
228	0.392527
228.5	0.467033
229	0.469927
229.4	0.45979
229.9	0.492593
230.4	0.499504
230.8	0.479672
231.3	0.39777
231.8	0.459507
232.2	0.380933
232.7	0.436867
233.2	0.439806
233.6	0.523987
234.1	0.418373
234.6	0.407866
235	0.312333
235.5	0.340681
235.9	0.366586
236.4	0.515726
236.9	0.633538
237.3	0.580234
237.8	0.531009
238.3	0.448193
238.7	0.38371
239.2	0.358118
239.7	0.412453
240.1	0.39609
240.6	0.289529
241.1	0.265379
241.5	0.313373
242	0.33845
242.5	0.369507
242.9	0.492434
243.4	0.404127
243.9	0.39539
244.3	0.315842
244.8	0.297434
245.3	0.269735
245.7	0.358274
246.2	0.29341
246.6	0.379681
247.1	0.390457
247.6	0.425423
248	0.44119
248.5	0.467217
249	0.432731
249.4	0.437054
249.9	0.376267
250.4	0.297007
250.8	0.30928
251.3	0.26038
251.8	0.299496
252.2	0.399351
252.7	0.422346
253.2	0.464725
253.6	0.557002
254.1	0.447856
254.5	0.461728
255	0.467721
255.5	0.452048
255.9	0.379812
256.4	0.387215
256.9	0.328197
257.3	0.31619
257.8	0.320705
258.3	0.315551
258.7	0.420915
259.2	0.444466
259.7	0.487418
260.1	0.522371
260.6	0.593539
261	0.531038
261.5	0.48678
262	0.541263
262.4	0.413225
262.9	0.368026
263.4	0.407098
263.8	0.33845
264.3	0.232427
264.8	0.276574
265.2	0.265494
265.7	0.213717
266.1	0.290053
266.6	0.359065
267.1	0.354963
267.5	0.366566
268	0.350029
268.5	0.332789
268.9	0.395493
269.4	0.423836
269.9	0.465199
270.3	0.503895
270.8	0.554609
271.3	0.475823
271.7	0.467585
272.2	0.445418
272.6	0.362065
273.1	0.328753
273.6	0.317048
274	0.316262
274.5	0.329268
275	0.308082
275.4	0.276457
275.9	0.362981
276.3	0.267428
276.8	0.242306
277.3	0.297918
277.7	0.254002
278.2	0.23967
278.7	0.319615
279.1	0.201712
279.6	0.252258
280.1	0.396454
280.5	0.352255
281	0.329146
281.4	0.348874
281.9	0.335723
282.4	0.331299
282.8	0.226961
283.3	0.337634
283.8	0.357152
284.2	0.263635
284.7	0.195425
285.1	0.329054
285.6	0.141855
286.1	0.138629
286.5	0.25614
287	0.274727
287.5	0.168148
287.9	0.319244
288.4	0.348725
288.8	0.297193
289.3	0.341179
289.8	0.336834
290.2	0.281514
290.7	0.275828
291.2	0.259482
291.6	0.273412
292.1	0.349777
292.5	0.449447
293	0.421115
293.5	0.355059
293.9	0.334469
294.4	0.314332
294.9	0.271368
295.3	0.281474
295.8	0.275628
296.2	0.235575
296.7	0.237762
297.2	0.245492
297.6	0.2564
298.1	0.222903
298.6	0.24579
299	0.266681
299.5	0.282952
299.9	0.243089
300.4	0.294793
300.9	0.356442
301.3	0.382284
301.8	0.377953
302.3	0.415363
302.7	0.397822
303.2	0.357799
303.6	0.236842
304.1	0.182539
304.6	0.240002
305	0.227734
305.5	0.181066
305.9	0.340524
306.4	0.362181
306.9	0.319836
307.3	0.294235
307.8	0.303221
308.3	0.167436
308.7	0.160784
309.2	0.157586
309.6	0.25554
310.1	0.319789
310.6	0.341818
311	0.38125
311.5	0.422098
311.9	0.415818
312.4	0.394417
312.9	0.435542
313.3	0.387191
313.8	0.413316
314.2	0.300293
314.7	0.270508
315.2	0.239812
315.6	0.142335
316.1	0.167781
316.6	0.224807
317	0.189529
317.5	0.302987
317.9	0.381421
318.4	0.332206
318.9	0.291253
319.3	0.214469
319.8	0.11706
320.2	0.105675
320.7	0.16315
321.2	0.252339
321.6	0.304135
322.1	0.272082
322.5	0.272334
323	0.224611
323.5	0.233608
323.9	0.287283
324.4	0.239934
324.8	0.299708
325.3	0.292502
325.8	0.292015
326.2	0.205708
326.7	0.330897
327.2	0.320049
327.6	0.259537
328.1	0.247188
328.5	0.210395
329	0.146484
329.5	0.165068
329.9	0.237823
330.4	0.154587
330.8	0.223109
331.3	0.259753
331.8	0.206936
332.2	0.208717
332.7	0.268693
333.1	0.234588
333.6	0.248575
334.1	0.202714
334.5	0.150085
335	0.138934
335.4	0.0793777
335.9	0.082631
336.4	0.162715
336.8	0.148259
337.3	0.164248
337.7	0.283848
338.2	0.263961
338.7	0.202142
339.1	0.220768
339.6	0.241835
340	0.178198
340.5	0.210496
341	0.21712
341.4	0.204897
341.9	0.218124
342.3	0.190686
342.8	0.192308
343.3	0.179411
343.7	0.165235
344.2	0.156649
344.6	0.161997
345.1	0.128771
345.5	0.124471
346	0.111408
346.5	0.121095
346.9	0.127829
347.4	0.118179
347.8	0.164469
348.3	0.16313
348.8	0.185903
349.2	0.176465
349.7	0.184635
350.1	0.178476
350.6	0.165691
351.1	0.112342
351.5	0.120801
352	0.128408
352.4	0.119284
352.9	0.137068
353.4	0.161888
353.8	0.154551
354.3	0.119489
354.7	0.122599
355.2	0.109452
355.7	0.0674793
356.1	0.078373
356.6	0.0888246
357	0.0668246
357.5	0.0787534
357.9	0.101124
358.4	0.0815589
358.9	0.0801086
359.3	0.0965554
359.8	0.0783741
360.2	0.0805014
360.7	0.0838537
361.2	0.0906318
361.6	0.0980659
362.1	0.0825624
362.5	0.101289
363	0.0917805
363.4	0.083374
363.9	0.0918402
364.4	0.107411
364.8	0.0916312
365.3	0.11174
365.7	0.106564
366.2	0.103134
366.7	0.113932
367.1	0.10495
367.6	0.0978859
368	0.0985509
368.5	0.0909467
368.9	0.0915401
369.4	0.0907456
369.9	0.083865
370.3	0.0912083
370.8	0.0933907
371.2	0.0942048
371.7	0.0822502
372.2	0.0922403
372.6	0.0844471
373.1	0.0761667
373.5	0.0861996
374	0.0768616
374.4	0.0771436
374.9	0.0915299
375.4	0.088505
375.8	0.0788539
376.3	0.0842731
376.7	0.0705165
377.2	0.0664343
377.6	0.0621338
378.1	0.0562273
378.6	0.0576643
379	0.0618849
379.5	0.0717347
379.9	0.0751122
380.4	0.0790481
380.8	0.0846071
381.3	0.0859912
381.8	0.0723167
382.2	0.071577
382.7	0.0636055
383.1	0.066425
383.6	0.0698265
384.1	0.0584925
384.5	0.0589005
385	0.0653047
385.4	0.0658235
385.9	0.0618329
386.3	0.0628795
386.8	0.0666575
387.3	0.0589255
387.7	0.0556979
388.2	0.0612888
388.6	0.0723899
389.1	0.062723
389.5	0.0694008
390	0.0659421
390.5	0.0691713
390.9	0.0573746
391.4	0.0582687
391.8	0.0544279
392.3	0.0585999
392.7	0.052267
393.2	0.0621902
393.6	0.0607382
394.1	0.0549164
394.6	0.0537647
395	0.0547291
395.5	0.0530108
395.9	0.0548101
396.4	0.0589651
396.8	0.0589709
397.3	0.0497857
397.8	0.0544391
398.2	0.0598654
398.7	0.0595919
399.1	0.0635802
399.6	0.0684145
400	0.0654045
400.5	0.0673567
401	0.068249
401.4	0.0638151
401.9	0.0627343
402.3	0.064325
402.8	0.0643819
403.2	0.0635887
403.7	0.0644165
404.1	0.0679397
404.6	0.066385
405.1	0.0649192
405.5	0.0665511
406	0.0693317
406.4	0.0690581
406.9	0.0670933
407.3	0.0631469
407.8	0.0630409
408.3	0.0607961
408.7	0.0592078
409.2	0.0604965
409.6	0.0658125
410.1	0.0640163
410.5	0.0631016
411	0.0643131
411.4	0.061221
411.9	0.0581526
412.4	0.0616172
412.8	0.0645531
413.3	0.0629882
413.7	0.0652051
414.2	0.0642291
414.6	0.0633559
415.1	0.0589795
415.5	0.0594822
416	0.0590309
416.5	0.059735
416.9	0.05778
417.4	0.059723
417.8	0.0573167
418.3	0.0588085
418.7	0.0586359
419.2	0.0592997
419.6	0.0584335
420.1	0.060939
420.6	0.0548262
421	0.0568274
421.5	0.0574311
421.9	0.0561246
422.4	0.0564573
422.8	0.0604379
423.3	0.056662
423.7	0.0563637
424.2	0.05607
424.6	0.0528903
425.1	0.0518448
425.6	0.0517136
426	0.0510426
426.5	0.0525329
426.9	0.0540602
427.4	0.0544638
427.8	0.0556847
428.3	0.0543735
428.7	0.0540482
429.2	0.0535011
429.7	0.0520967
430.1	0.0517416
430.6	0.0519224
431	0.0496823
431.5	0.0492253
431.9	0.0521895
432.4	0.0526109
432.8	0.0552173
433.3	0.0577831
433.7	0.0587386
434.2	0.0586076
434.7	0.0572683
435.1	0.0561126
435.6	0.0555146
436	0.0553374
436.5	0.0562314
436.9	0.0571636
437.4	0.0557957
437.8	0.0555524
438.3	0.0574618
438.7	0.0549396
439.2	0.0548842
439.6	0.0549448
440.1	0.0550399
440.6	0.0540343
441	0.055341
441.5	0.0544184
441.9	0.0557363
442.4	0.056526
442.8	0.0554628
443.3	0.0534507
443.7	0.054563
444.2	0.0536852
444.6	0.0537835
445.1	0.0549045
445.5	0.0564695
446	0.0567498
446.5	0.0572534
446.9	0.0565814
447.4	0.0562758
447.8	0.0568453
448.3	0.0566261
448.7	0.0563941
449.2	0.0563243
449.6	0.0567042
450.1	0.0560366
450.5	0.0556277
451	0.0556075
451.4	0.0558743
451.9	0.0554419
452.4	0.0565612
452.8	0.0567965
453.3	0.0562867
453.7	0.0565655
454.2	0.0568403
454.6	0.0559481
455.1	0.0567399
455.5	0.0570047
456	0.0564775
456.4	0.0563646
456.9	0.0560547
457.3	0.0555546
457.8	0.0568368
458.2	0.0572136
458.7	0.0569784
459.2	0.0571573
459.6	0.0567861
460.1	0.0562482
460.5	0.0544274
461	0.0553929
461.4	0.0560023
461.9	0.055973
462.3	0.0558319
462.8	0.0585765
463.2	0.0574536
463.7	0.0567199
464.1	0.0574415
464.6	0.0572901
465	0.0559364
465.5	0.0560014
465.9	0.0557164
466.4	0.055348
466.9	0.0550446
467.3	0.0554915
467.8	0.0555225
468.2	0.0560583
468.7	0.0567051
469.1	0.057034
469.6	0.0578869
470	0.0572395
470.5	0.0578071
470.9	0.0567272
471.4	0.0576466
471.8	0.0568526
472.3	0.0577266
472.7	0.0577103
473.2	0.0579275
473.6	0.0573862
474.1	0.0580729
474.5	0.0585116
475	0.0579081
475.4	0.0591885
475.9	0.0587507
476.3	0.059144
476.8	0.059645
477.3	0.0598944
477.7	0.0589131
478.2	0.0597283
478.6	0.0584067
479.1	0.0576963
479.5	0.0572528
480	0.0574571
480.4	0.056521
480.9	0.0567998
481.3	0.057412
481.8	0.0576899
482.2	0.0573521
482.7	0.0577623
483.1	0.0578506
483.6	0.0572116
484	0.0574884
484.5	0.0579083
484.9	0.0580446
485.4	0.0583434
485.8	0.0584898
486.3	0.0579586
486.7	0.0579346
487.2	0.0579263
487.6	0.0581398
488.1	0.0583551
488.5	0.0587883
489	0.0588148
489.4	0.059202
489.9	0.0589792
490.4	0.058551
490.8	0.0586723
491.3	0.058522
491.7	0.0586313
492.2	0.0590186
492.6	0.0589832
493.1	0.0589604
493.5	0.0590101
494	0.0585629
494.4	0.0584806
494.9	0.058665
495.3	0.0583894
495.8	0.0586204
496.2	0.058674
496.7	0.0585474
497.1	0.0588721
497.6	0.0589597
498	0.0592191
498.5	0.0593823
498.9	0.0594094
499.4	0.0591844
499.8	0.0599869
500.3	0.0598995
500.7	0.060149
501.2	0.0605404
501.6	0.060648
502.1	0.0604
502.5	0.0601966
503	0.0604195
503.4	0.0601026
503.9	0.0599004
504.3	0.0602585
504.8	0.0604794
505.2	0.0604809
505.7	0.0602616
506.1	0.0605482
506.6	0.060479
507	0.0604977
507.5	0.060404
507.9	0.0609039
508.4	0.0609719
508.8	0.0612248
509.3	0.0611101
509.7	0.0609539
510.2	0.0610227
510.6	0.0612115
511.1	0.0609819
511.5	0.0612703
512	0.0615257
512.4	0.0617707
512.9	0.0616657
513.3	0.0618865
513.8	0.0620712
514.2	0.0620849
514.7	0.0620419
515.1	0.0620613
515.6	0.061819
516	0.0619919
516.5	0.0621864
516.9	0.0621943
517.4	0.0625793
517.8	0.0627815
518.3	0.062667
518.7	0.0626981
519.2	0.0629631
519.6	0.063203
520.1	0.0629599
520.5	0.063409
521	0.0633864
521.4	0.0633925
521.9	0.0635038
522.3	0.0640442
522.8	0.0637275
523.2	0.0643154
523.7	0.0644972
524.1	0.0643189
524.6	0.0644873
525	0.0647844
525.5	0.0649536
525.9	0.0649729
526.4	0.0648585
526.8	0.0649995
527.3	0.0653926
527.7	0.0654043
528.2	0.0654036
528.6	0.0659179
529.1	0.0660372
529.5	0.0660559
530	0.0661837
530.4	0.0664455
530.9	0.0667381
531.3	0.0666659
531.8	0.0668664
532.2	0.0670614
532.7	0.0670959
533.1	0.0672688
533.6	0.0675136
534	0.0675475
534.5	0.0674897
534.9	0.0678622
535.3	0.0679389
535.8	0.068101
536.2	0.0682871
536.7	0.0683238
537.1	0.068613
537.6	0.0688502
538	0.0687588
538.5	0.0689186
538.9	0.0690729
539.4	0.0692064
539.8	0.0695072
540.3	0.0699032
540.7	0.0699199
541.2	0.0703004
541.6	0.0702845
542.1	0.0702364
542.5	0.0704762
543	0.0707422
543.4	0.0709826
543.9	0.0712159
544.3	0.0714834
544.8	0.071592
545.2	0.0718501
545.7	0.0720489
546.1	0.0723862
546.6	0.0721994
547	0.0723478
547.5	0.0723357
547.9	0.0723569
548.3	0.0722901
548.8	0.072657
549.2	0.0729231
549.7	0.0732152
550.1	0.0733621
550.6	0.0736159
551	0.0735729
551.5	0.0738279
551.9	0.0738449
552.4	0.0740796
552.8	0.0743584
553.3	0.0744569
553.7	0.0745489
554.2	0.0745893
554.6	0.0746426
555.1	0.074604
555.5	0.0747403
556	0.0748093
556.4	0.0752694
556.9	0.0753085
557.3	0.0753701
557.7	0.0756204
558.2	0.0757063
558.6	0.0758115
559.1	0.0759449
559.5	0.0761232
560	0.0764445
560.4	0.076387
560.9	0.0763276
561.3	0.0766162
561.8	0.0767162
562.2	0.0767691
562.7	0.0771773
563.1	0.0773873
563.6	0.0773454
564	0.0775547
564.5	0.0775598
564.9	0.0774836
565.4	0.0777037
565.8	0.0779501
566.2	0.078167
566.7	0.0784829
567.1	0.0788256
567.6	0.0789999
568	0.0789576
568.5	0.0790273
568.9	0.0789586
569.4	0.0790733
569.8	0.0790537
570.3	0.0792893
570.7	0.0794121
571.2	0.0798241
571.6	0.0798507
572.1	0.0800814
572.5	0.0802298
572.9	0.0803122
573.4	0.0802602
573.8	0.0803209
574.3	0.0804586
574.7	0.0806461
575.2	0.0809782
575.6	0.0812997
576.1	0.0816358
576.5	0.0816706
577	0.0817866
577.4	0.0818404
577.9	0.0817462
578.3	0.081812
578.7	0.0819277
579.2	0.0821137
579.6	0.0821112
580.1	0.0823626
580.5	0.0824398
581	0.0825707
581.4	0.0829021
581.9	0.0830605
582.3	0.0833224
582.8	0.0836238
583.2	0.0837021
583.7	0.0837335
584.1	0.0838663
584.5	0.0837759
585	0.0839523
585.4	0.0842519
585.9	0.0842691
586.3	0.0845158
586.8	0.0846004
587.2	0.0846184
587.7	0.0846477
588.1	0.0847353
588.6	0.0848389
589	0.0851391
589.4	0.0852003
589.9	0.0854679
590.3	0.0857678
590.8	0.0858887
591.2	0.0860598
591.7	0.0864421
592.1	0.0865241
592.6	0.0868039
593	0.0870695
593.5	0.087255
593.9	0.0873035
594.3	0.087574
594.8	0.0874773
595.2	0.08765
595.7	0.0878673
596.1	0.088027
596.6	0.0882094
597	0.0885274
597.5	0.0886664
597.9	0.088851
598.4	0.089215
598.8	0.0895536
599.2	0.0897351
599.7	0.0899115
600.1	0.0899646
600.6	0.0899984
601	0.0901516
601.5	0.0903589
601.9	0.090575
602.4	0.0909541
602.8	0.0910852
603.2	0.0913572
603.7	0.0915592
604.1	0.0918438
604.6	0.0921023
605	0.0924519
605.5	0.0925658
605.9	0.0927535
606.4	0.0928986
606.8	0.0931301
607.2	0.0934125
607.7	0.0935212
608.1	0.0938288
608.6	0.0943057
609	0.0944505
609.5	0.0944865
609.9	0.0947356
610.4	0.094736
610.8	0.0946385
611.2	0.0947767
611.7	0.0950919
612.1	0.095356
612.6	0.0957761
613	0.096174
613.5	0.0964758
613.9	0.0968458
614.4	0.0971193
614.8	0.0974679
615.2	0.0977197
615.7	0.0981085
616.1	0.0984044
616.6	0.0986625
617	0.0987198
617.5	0.0989035
617.9	0.0988747
618.4	0.099138
618.8	0.0995363
619.2	0.100093
619.7	0.100274
620.1	0.100609
620.6	0.10088
621	0.10109
621.5	0.101109
621.9	0.101451
622.3	0.101881
622.8	0.10198
623.2	0.102117
623.7	0.102477
624.1	0.102774
624.6	0.102935
625	0.103223
625.5	0.103308
625.9	0.103653
626.3	0.103778
626.8	0.104018
627.2	0.104316
627.7	0.104574
628.1	0.104763
628.6	0.105277
629	0.105542
629.4	0.105784
629.9	0.106289
630.3	0.106501
630.8	0.106661
631.2	0.107032
631.7	0.107313
632.1	0.10746
632.5	0.107842
633	0.108055
633.4	0.10826
633.9	0.108585
634.3	0.108867
634.8	0.109098
635.2	0.109431
635.6	0.109663
636.1	0.109901
636.5	0.110238
637	0.110301
637.4	0.110512
637.9	0.11109
638.3	0.111315
638.7	0.111593
639.2	0.112078
639.6	0.112413
640.1	0.112544
640.5	0.112787
641	0.113128
641.4	0.113368
641.8	0.113549
642.3	0.113902
642.7	0.114121
643.2	0.114221
643.6	0.11436
644.1	0.11467
644.5	0.114615
644.9	0.115016
645.4	0.115284
645.8	0.115604
646.3	0.115866
646.7	0.11616
647.2	0.116411
647.6	0.11666
648	0.116988
648.5	0.117161
648.9	0.117539
649.4	0.117646
649.8	0.118135
650.2	0.118486
650.7	0.118871
651.1	0.119002
651.6	0.119514
652	0.119587
652.5	0.119684
652.9	0.119983
653.3	0.120249
653.8	0.12025
654.2	0.120613
654.7	0.120788
655.1	0.120829
655.5	0.121151
656	0.121367
656.4	0.121555
656.9	0.12189
657.3	0.122121
657.8	0.122167
658.2	0.122548
658.6	0.122667
659.1	0.122855
659.5	0.123143
660	0.123603
660.4	0.123657
660.8	0.123921
661.3	0.124126
661.7	0.124331
662.2	0.124487
662.6	0.124869
663.1	0.124964
663.5	0.125135
663.9	0.125349
664.4	0.125527
664.8	0.125724
665.3	0.125916
665.7	0.126104
666.1	0.12633
666.6	0.126523
667	0.126741
667.5	0.126922
667.9	0.127269
668.3	0.127427
668.8	0.127602
669.2	0.127835
669.7	0.128127
670.1	0.128266
670.5	0.128578
671	0.128753
671.4	0.128876
671.9	0.129102
672.3	0.129363
672.8	0.129459
673.2	0.12976
673.6	0.129871
674.1	0.130099
674.5	0.130322
675	0.130627
675.4	0.130854
675.8	0.131096
676.3	0.131357
676.7	0.1315
677.2	0.131548
677.6	0.13156
678	0.131748
678.5	0.131712
678.9	0.131721
679.4	0.13204
679.8	0.132344
680.2	0.132626
680.7	0.132848
681.1	0.133126
681.6	0.133245
682	0.133361
682.4	0.133449
682.9	0.133758
683.3	0.133801
683.8	0.134049
684.2	0.134385
684.6	0.134648
685.1	0.134882
685.5	0.135314
686	0.135221
686.4	0.135282
686.8	0.135536
687.3	0.135497
687.7	0.135585
688.2	0.136009
688.6	0.136284
689	0.136373
689.5	0.136711
689.9	0.136942
690.4	0.137178
690.8	0.137143
691.2	0.137308
691.7	0.137433
692.1	0.137647
692.6	0.137763
693	0.138158
693.4	0.138307
693.9	0.138572
694.3	0.138706
694.8	0.139005
695.2	0.139167
695.6	0.139321
696.1	0.139494
696.5	0.13963
696.9	0.139617
697.4	0.139796
697.8	0.139951
698.3	0.140153
698.7	0.140273
699.1	0.14054
699.6	0.140555
700	0.140958
700.5	0.141382
700.9	0.141845
701.3	0.142226
701.8	0.142835
702.2	0.142832
702.7	0.142917
703.1	0.143162
703.5	0.143187
704	0.143172
704.4	0.143715
704.9	0.14385
705.3	0.144209
705.7	0.14458
706.2	0.144864
706.6	0.145071
707	0.145304
707.5	0.145413
707.9	0.145615
708.4	0.145804
708.8	0.146122
709.2	0.146549
709.7	0.146856
710.1	0.147201
710.6	0.147643
711	0.147959
711.4	0.148209
711.9	0.148569
712.3	0.148977
712.7	0.149198
713.2	0.149269
713.6	0.14968
714.1	0.149756
714.5	0.149998
714.9	0.150483
715.4	0.150803
715.8	0.150847
716.2	0.151082
716.7	0.151211
717.1	0.151235
717.6	0.151339
718	0.151546
718.4	0.151905
718.9	0.152087
719.3	0.152508
719.8	0.152926
720.2	0.153339
720.6	0.153553
721.1	0.154017
721.5	0.154221
721.9	0.154687
722.4	0.155155
722.8	0.155603
723.3	0.155938
723.7	0.156254
724.1	0.156573
724.6	0.157012
725	0.157458
725.4	0.157806
725.9	0.158292
726.3	0.158475
726.8	0.158623
727.2	0.158779
727.6	0.159049
728.1	0.159204
728.5	0.159491
728.9	0.159706
729.4	0.159977
729.8	0.160221
730.3	0.160656
730.7	0.161116
731.1	0.161239
731.6	0.161547
732	0.161739
732.4	0.161949
732.9	0.162119
733.3	0.162866
733.8	0.163384
734.2	0.163989
734.6	0.164397
735.1	0.164863
735.5	0.165234
735.9	0.165572
736.4	0.16561
736.8	0.165729
737.2	0.166089
737.7	0.166157
738.1	0.166464
738.6	0.166968
739	0.167478
739.4	0.167762
739.9	0.168026
740.3	0.16829
740.7	0.168652
741.2	0.16922
741.6	0.169604
742	0.170032
742.5	0.170369
742.9	0.170689
743.4	0.170871
743.8	0.171188
744.2	0.171767
744.7	0.172383
745.1	0.173353
745.5	0.173768
746	0.174305
746.4	0.174635
746.8	0.174873
747.3	0.174878
747.7	0.175547
748.2	0.176166
748.6	0.176745
749	0.177259
749.5	0.177735
749.9	0.178158
750.3	0.178427
750.8	0.178799
751.2	0.179098
751.6	0.179517
752.1	0.179888
752.5	0.180106
753	0.180244
753.4	0.180637
753.8	0.181062
754.3	0.181
754.7	0.181542
755.1	0.182017
755.6	0.182603
756	0.182881
756.4	0.183446
756.9	0.183695
757.3	0.18412
757.7	0.184439
758.2	0.184687
758.6	0.185058
759.1	0.185476
759.5	0.185393
759.9	0.185456
760.4	0.185645
760.8	0.185793
761.2	0.185957
761.7	0.186478
762.1	0.18698
762.5	0.187571
763	0.188223
763.4	0.188791
763.8	0.189359
764.3	0.190048
764.7	0.190564
765.1	0.190741
765.6	0.191252
766	0.191824
766.5	0.192028
766.9	0.192204
767.3	0.192814
767.8	0.193024
768.2	0.193245
768.6	0.193448
769.1	0.193938
769.5	0.194306
769.9	0.194866
770.4	0.19514
770.8	0.195505
771.2	0.195841
771.7	0.196266
772.1	0.196424
772.5	0.196769
773	0.197139
773.4	0.197427
773.8	0.197669
774.3	0.197854
774.7	0.198196
775.2	0.1985
775.6	0.198783
776	0.198771
776.5	0.199295
776.9	0.199792
777.3	0.199971
777.8	0.200459
778.2	0.20126
778.6	0.201601
779.1	0.20182
779.5	0.202426
779.9	0.202692
780.4	0.202786
780.8	0.203179
781.2	0.203667
781.7	0.204029
782.1	0.204188
782.5	0.20473
783	0.205108
783.4	0.205458
783.8	0.205825
784.3	0.206227
784.7	0.206399
785.1	0.206566
785.6	0.207044
786	0.207408
786.4	0.207751
786.9	0.208185
787.3	0.208526
787.7	0.208474
788.2	0.208497
788.6	0.209046
789	0.209437
789.5	0.210041
789.9	0.210594
790.3	0.211193
790.8	0.211605
791.2	0.211729
791.6	0.211786
792.1	0.212084
792.5	0.212334
792.9	0.212547
793.4	0.213358
793.8	0.213895
794.2	0.214255
794.7	0.214747
795.1	0.215186
795.5	0.215398
796	0.215859
796.4	0.216201
796.8	0.216516
797.3	0.217156
797.7	0.217473
798.1	0.217557
798.6	0.218001
799	0.2188
799.4	0.21878
799.9	0.218979
800.3	0.219476
800.7	0.220032
801.2	0.220272
801.6	0.220855
802	0.221381
802.5	0.221693
802.9	0.221817
803.3	0.222052
803.8	0.222079
804.2	0.222526
804.6	0.223386
805.1	0.224172
805.5	0.224513
805.9	0.225459
806.4	0.225902
806.8	0.226005
807.2	0.226388
807.7	0.226822
808.1	0.227241
808.5	0.227507
809	0.227734
809.4	0.227899
809.8	0.228112
810.3	0.228287
810.7	0.228477
811.1	0.228845
811.6	0.228776
812	0.229319
812.4	0.229714
812.9	0.230467
813.3	0.230722
813.7	0.231643
814.2	0.231998
814.6	0.232502
815	0.23277
815.4	0.233523
815.9	0.233889
816.3	0.23435
816.7	0.234848
817.2	0.235343
817.6	0.235852
818	0.236288
818.5	0.236254
818.9	0.236129
819.3	0.236503
819.8	0.236772
820.2	0.236974
820.6	0.237835
821.1	0.238374
821.5	0.238962
821.9	0.239438
822.4	0.239789
822.8	0.239876
823.2	0.239924
823.7	0.239954
824.1	0.239959
824.5	0.240181
824.9	0.240746
825.4	0.241428
825.8	0.241534
826.2	0.24218
826.7	0.242639
827.1	0.242921
827.5	0.243466
828	0.244143
828.4	0.244368
828.8	0.244925
829.3	0.245424
829.7	0.245796
830.1	0.24622
830.6	0.246644
831	0.246938
831.4	0.24699
831.8	0.247379
832.3	0.247725
832.7	0.247751
833.1	0.24774
833.6	0.248156
834	0.248242
834.4	0.248716
834.9	0.249357
835.3	0.250083
835.7	0.25059
836.2	0.251058
836.6	0.25101
837	0.251648
837.5	0.252022
837.9	0.252204
838.3	0.252461
838.7	0.252991
839.2	0.252825
839.6	0.253198
840	0.253763
840.5	0.253922
840.9	0.253998
841.3	0.254218
841.8	0.254351
842.2	0.254292
842.6	0.254901
843	0.255804
843.5	0.256654
843.9	0.257249
844.3	0.25793
844.8	0.25828
845.2	0.258302
845.6	0.258619
846.1	0.258853
846.5	0.25935
846.9	0.259453
847.4	0.259941
847.8	0.260411
848.2	0.260837
848.6	0.260903
849.1	0.261855
849.5	0.26237
849.9	0.262919
850.4	0.263497
850.8	0.264357
851.2	0.264713
851.7	0.265589
852.1	0.265644
852.5	0.266363
852.9	0.266888
853.4	0.267464
853.8	0.267298
854.2	0.267823
854.7	0.267534
855.1	0.267425
855.5	0.267629
855.9	0.26801
856.4	0.268569
856.8	0.269352
857.2	0.270016
857.7	0.270359
858.1	0.270876
858.5	0.271223
859	0.271919
859.4	0.272486
859.8	0.27324
860.2	0.273736
860.7	0.274319
861.1	0.274361
861.5	0.275115
862	0.275674
862.4	0.276223
862.8	0.276681
863.2	0.277686
863.7	0.278035
864.1	0.278466
864.5	0.279101
865	0.279716
865.4	0.279949
865.8	0.280472
866.3	0.280758
866.7	0.281092
867.1	0.281257
867.5	0.281939
868	0.2824
868.4	0.282935
868.8	0.283891
869.3	0.284922
869.7	0.285737
870.1	0.286501
870.5	0.287324
871	0.287805
871.4	0.288277
871.8	0.288272
872.3	0.288192
872.7	0.288329
873.1	0.287947
873.5	0.287733
874	0.28787
874.4	0.288674
874.8	0.289567
875.3	0.290021
875.7	0.291039
876.1	0.292179
876.5	0.292377
877	0.292387
877.4	0.293018
877.8	0.293146
878.3	0.293373
878.7	0.293548
879.1	0.294285
879.5	0.295364
880	0.296519
880.4	0.296844
880.8	0.298261
881.3	0.29871
881.7	0.298842
882.1	0.298664
882.5	0.299435
883	0.29934
883.4	0.299396
883.8	0.299781
884.2	0.300512
884.7	0.300421
885.1	0.300606
885.5	0.301079
886	0.301618
886.4	0.302206
886.8	0.302999
887.2	0.303361
887.7	0.304269
888.1	0.304731
888.5	0.304817
889	0.305207
889.4	0.305609
889.8	0.305443
890.2	0.305772
890.7	0.306588
891.1	0.307201
891.5	0.308117
891.9	0.30903
892.4	0.309906
892.8	0.31048
893.2	0.310892
893.7	0.311484
894.1	0.312296
894.5	0.313171
894.9	0.313515
895.4	0.314206
895.8	0.314505
896.2	0.314518
896.6	0.314519
897.1	0.315307
897.5	0.315321
897.9	0.315813
898.4	0.316267
898.8	0.317376
899.2	0.317637
899.6	0.318422
900.1	0.319133
900.5	0.319967
900.9	0.320578
901.3	0.321135
901.8	0.321244
902.2	0.321839
902.6	0.322004
903	0.322131
903.5	0.321756
903.9	0.322742
904.3	0.323012
904.8	0.323466
905.2	0.323702
905.6	0.324942
906	0.325277
906.5	0.325736
906.9	0.326323
907.3	0.326511
907.7	0.327069
908.2	0.327928
908.6	0.328855
909	0.329412
909.4	0.330083
909.9	0.330164
910.3	0.33004
910.7	0.330408
911.1	0.330715
911.6	0.331174
912	0.332128
912.4	0.333116
912.9	0.333967
913.3	0.335346
913.7	0.336044
914.1	0.337025
914.6	0.337169
915	0.337028
915.4	0.337166
915.8	0.337765
916.3	0.337515
916.7	0.338301
917.1	0.338954
917.5	0.339092
918	0.339407
918.4	0.340111
918.8	0.340946
919.2	0.342158
919.7	0.343708
920.1	0.344633
920.5	0.345545
920.9	0.346472
921.4	0.346715
921.8	0.347447
922.2	0.348008
922.6	0.349096
923.1	0.348968
923.5	0.349573
923.9	0.349099
924.3	0.348916
924.8	0.347907
925.2	0.348328
925.6	0.349244
926.1	0.349834
926.5	0.351544
926.9	0.352358
927.3	0.353702
927.8	0.353622
928.2	0.354532
928.6	0.354334
929	0.355472
929.5	0.356513
929.9	0.357335
930.3	0.357422
930.7	0.35803
931.2	0.358224
931.6	0.358182
932	0.35847
932.4	0.359037
932.9	0.35967
933.3	0.360164
933.7	0.360402
934.1	0.360698
934.6	0.361168
935	0.361803
935.4	0.362722
935.8	0.363353
936.2	0.36384
936.7	0.36466
937.1	0.36542
937.5	0.365993
937.9	0.366611
938.4	0.36789
938.8	0.368707
939.2	0.369222
939.6	0.369866
940.1	0.369389
940.5	0.369442
940.9	0.369431
941.3	0.369997
941.8	0.370536
942.2	0.371951
942.6	0.372393
943	0.373281
943.5	0.373983
943.9	0.374882
944.3	0.375668
944.7	0.376035
945.2	0.37652
945.6	0.376875
946	0.377027
946.4	0.377558
946.9	0.37931
947.3	0.380167
947.7	0.380719
948.1	0.381812
948.6	0.381575
949	0.381405
949.4	0.381303
949.8	0.381203
950.2	0.38087
950.7	0.382181
951.1	0.382983
951.5	0.383802
951.9	0.385144
952.4	0.385955
952.8	0.386377
953.2	0.38649
953.6	0.387126
954.1	0.38791
954.5	0.3886
954.9	0.389244
955.3	0.390663
955.8	0.392046
956.2	0.392145
956.6	0.393067
957	0.393749
957.4	0.39308
957.9	0.392753
958.3	0.393483
958.7	0.392538
959.1	0.392868
959.6	0.394088
960	0.394252
960.4	0.394187
960.8	0.394938
961.3	0.39446
961.7	0.395058
962.1	0.395682
962.5	0.395869
962.9	0.39726
963.4	0.398089
963.8	0.398186
964.2	0.400028
964.6	0.401734
965.1	0.402178
965.5	0.403507
965.9	0.404523
966.3	0.404391
966.8	0.403906
967.2	0.404057
967.6	0.404224
968	0.403729
968.4	0.403777
968.9	0.404229
969.3	0.404796
969.7	0.404434
970.1	0.405834
970.6	0.406581
971	0.407877
971.4	0.408515
971.8	0.409776
972.2	0.410889
972.7	0.411845
973.1	0.412446
973.5	0.414661
973.9	0.415933
974.4	0.416513
974.8	0.416782
975.2	0.417478
975.6	0.41707
976	0.417803
976.5	0.417857
976.9	0.417812
977.3	0.418251
977.7	0.417368
978.2	0.417367
978.6	0.4179
979	0.419778
979.4	0.419578
979.8	0.420636
980.3	0.421786
980.7	0.423542
981.1	0.423421
981.5	0.425105
982	0.426517
982.4	0.426504
982.8	0.426207
983.2	0.426535
983.6	0.42682
984.1	0.426717
984.5	0.427894
984.9	0.429675
985.3	0.430385
985.8	0.431505
986.2	0.433107
986.6	0.432983
987	0.432707
987.4	0.433883
987.9	0.434182
988.3	0.433563
988.7	0.434022
989.1	0.433517
989.5	0.43425
990	0.435463
990.4	0.436834
990.8	0.438001
991.2	0.440213
991.7	0.440226
992.1	0.440013
992.5	0.441002
992.9	0.442367
993.3	0.44224
993.8	0.442693
994.2	0.443513
994.6	0.444993
995	0.445093
995.4	0.444937
995.9	0.445004
996.3	0.446971
996.7	0.447391
997.1	0.447914
997.5	0.448724
998	0.449453
998.4	0.447368
998.8	0.447843
999.2	0.446433
999.6	0.447359
1000.1	0.449305
1000.5	0.451741
1000.9	0.451201
1001.3	0.45375
1001.8	0.454276
1002.2	0.455782
1002.6	0.455555
1003	0.455888
1003.4	0.457819
1003.9	0.459086
1004.3	0.45794
1004.7	0.457721
1005.1	0.460682
1005.5	0.461568
1006	0.462455
1006.4	0.462012
1006.8	0.462786
1007.2	0.462384
1007.6	0.460134
1008.1	0.459902
1008.5	0.462833
1008.9	0.463771
1009.3	0.463707
1009.7	0.465911
1010.2	0.466841
1010.6	0.465472
1011	0.46572
1011.4	0.466944
1011.8	0.466408
1012.3	0.46573
1012.7	0.466299
1013.1	0.46778
1013.5	0.466513
1013.9	0.467707
1014.4	0.470784
1014.8	0.473948
1015.2	0.473626
1015.6	0.47596
1016	0.476339
1016.5	0.475086
1016.9	0.475773
1017.3	0.47776
1017.7	0.478979
1018.1	0.480906
1018.6	0.48224
1019	0.480175
1019.4	0.478894
1019.8	0.478658
1020.2	0.477833
1020.6	0.477025
1021.1	0.4785
1021.5	0.47968
1021.9	0.481673
1022.3	0.482523
1022.7	0.483507
1023.2	0.482282
1023.6	0.483304
1024	0.480921
1024.4	0.482796
1024.8	0.480459
1025.3	0.483225
1025.7	0.484346
1026.1	0.486514
1026.5	0.485311
1026.9	0.487351
1027.4	0.488479
1027.8	0.487698
1028.2	0.487597
1028.6	0.489115
1029	0.491493
1029.4	0.49109
1029.9	0.494079
1030.3	0.493358
1030.7	0.493183
1031.1	0.491959
1031.5	0.492422
1032	0.491169
1032.4	0.492662
1032.8	0.49299
1033.2	0.493719
1033.6	0.494553
1034.1	0.495995
1034.5	0.496332
1034.9	0.496825
1035.3	0.49983
1035.7	0.498866
1036.1	0.495738
1036.6	0.496239
1037	0.495469
1037.4	0.496547
1037.8	0.498068
1038.2	0.501016
1038.7	0.501507
1039.1	0.501734
1039.5	0.500709
1039.9	0.500361
1040.3	0.498303
1040.7	0.499122
1041.2	0.498864
1041.6	0.497461
1042	0.497718
1042.4	0.498355
1042.8	0.497802
1043.3	0.497714
1043.7	0.499154
1044.1	0.498888
1044.5	0.499136
1044.9	0.499378
1045.3	0.502358
1045.8	0.502086
1046.2	0.504303
1046.6	0.504121
1047	0.504882
1047.4	0.505171
1047.8	0.508572
1048.3	0.507923
1048.7	0.510414
1049.1	0.5122
1049.5	0.512898
1049.9	0.50796
1050.4	0.509452
1050.8	0.510608
1051.2	0.506382
1051.6	0.505401
1052	0.509064
1052.4	0.505991
1052.9	0.506224
1053.3	0.507891
1053.7	0.505939
1054.1	0.507684
1054.5	0.510885
1054.9	0.510742
1055.4	0.50735
1055.8	0.514046
1056.2	0.514324
1056.6	0.511467
1057	0.516095
1057.4	0.517744
1057.9	0.512978
1058.3	0.512249
1058.7	0.514864
1059.1	0.513087
1059.5	0.519263
1059.9	0.522251
1060.4	0.523991
1060.8	0.522729
1061.2	0.525909
1061.6	0.520886
1062	0.519643
1062.4	0.52129
1062.9	0.522996
1063.3	0.520032
1063.7	0.520826
1064.1	0.52183
1064.5	0.515239
1064.9	0.516919
1065.4	0.513091
1065.8	0.516416
1066.2	0.520062
1066.6	0.519843
1067	0.516103
1067.4	0.51832
1067.9	0.518355
1068.3	0.514618
1068.7	0.517874
1069.1	0.51897
1069.5	0.522495
1069.9	0.523085
1070.4	0.522574
1070.8	0.522402
1071.2	0.523287
1071.6	0.527372
1072	0.527313
1072.4	0.530035
1072.9	0.530321
1073.3	0.531577
1073.7	0.524859
1074.1	0.525735
1074.5	0.521877
1074.9	0.529564
1075.4	0.521497
1075.8	0.524333
1076.2	0.527088
1076.6	0.524201
1077	0.5218
1077.4	0.532
1077.8	0.527081
1078.3	0.520877
1078.7	0.524632
1079.1	0.51985
1079.5	0.522103
1079.9	0.520556
1080.3	0.537639
1080.8	0.53901
1081.2	0.536593
1081.6	0.528709
1082	0.537867
[truncated: 69 more rows]
